# Supplementary material for: Exploring the Contribution of Proximal Family Risk Factors on SLC6A4 DNA Methylation in Children with a History of Maltreatment: A Preliminary Study
Source: Int J Environ Res Public Health. 2021 Dec 2;18(23):12736. doi: 10.3390/ijerph182312736 (PMC8657512; doi:10.3390/ijerph182312736)
Supplement: Supplementary file 1 [file ijerph-18-12736-s001.zip]

Archive with 1 entries (1 files):
- ijerph-1451894-supplementary.pdf
